# Supplementary material for: Multi-breed and multi-trait co-association analysis of meat tenderness and other meat quality traits in three French beef cattle breeds
Source: Genet Sel Evol. 2016 Apr 23;48:37. doi: 10.1186/s12711-016-0216-y (PMC4842279; doi:10.1186/s12711-016-0216-y)
Supplement: Supplementary file 2 — 10.1186/s12711-016-0216-y Comparison of genetic correlations between traits and SNP-based correlations (777K, AWM and 206 common genes). The data summarize the comparison between genetic correlations and SNP-based correlations across the three beef cattle breeds. [file 12711_2016_216_MOESM2_ESM.xls]

## Sheet: Feuil1
Table S1. Genetic correlations between traits compared with SNP-based correlations (HD_SNPs, AWM and 206 common genes)
Genetic correlation	HD_SNPs	AWM_SNPs	206 common SNPs
r34	0.43	0.40	0.41
r38	0.65	0.64	0.66
r79	0.57	0.68	0.65
