# Supplementary material for: Multi-breed and multi-trait co-association analysis of meat tenderness and other meat quality traits in three French beef cattle breeds
Source: Genet Sel Evol. 2016 Apr 23;48:37. doi: 10.1186/s12711-016-0216-y (PMC4842279; doi:10.1186/s12711-016-0216-y)
Supplement: Supplementary file 4 — 10.1186/s12711-016-0216-y Description of the 22 common overrepresented GO biological processes identified across the three breeds. [file 12711_2016_216_MOESM4_ESM.xls]

## Sheet: Sheet1
Table S2. Description of the 22 common overrepresented GO biological process identified across the three breeds
GOID	GOTerm	Pvalue Corrected	Associated Genes Found
GO:0000902	cell morphogenesis	0.000332321	[ABLIM1, ABLIM3, ACTR3, ADCY1, ADD1, ALCAM, ANK2, ANXA7, AP2S1, APBB2, ARHGAP15, ARHGEF2, ARHGEF28, ARTN, ASAP1, ATP2B2, ATP2B4, ATP8A2, AXL, B9D2, BBS9, BCL2, BDNF, BMP5, BRSK2, C11orf63, CACNA1A, CACNA1C, CACNA1D, CACNB2, CCKAR, CCL11, CDC42EP2, CDH11, CDH4, CEP83, CHL1, CLIC4, CLIC5, CNTN1, CNTN2, COBL, COL4A3BP, COL5A1, COL5A2, COL6A3, CORO1C, CPNE5, CSNK1A1, CTNNA2, CUL3, CUX1, CUX2, CYLD, D…
GO:0000904	cell morphogenesis involved in differentiation	0.000127789	[ABLIM1, ABLIM3, ACTR3, ADCY1, ALCAM, ANK2, AP2S1, APBB2, ARHGEF28, ARTN, ATP2B2, ATP2B4, ATP8A2, AXL, BCL2, BDNF, BMP5, BRSK2, CACNA1A, CACNA1C, CACNA1D, CACNB2, CCKAR, CDH11, CDH4, CHL1, CLIC4, CLIC5, CNTN1, CNTN2, COBL, COL5A1, COL5A2, COL6A3, CORO1C, CTNNA2, CUL3, CUX1, CUX2, DAB2IP, DACT1, DOCK1, DOCK7, DSCAM, EFNA5, EGFR, ENTHD1, EPHA3, EPHA6, EZH2, FAT3, FER, FES, FGFR1, FGFR2, FGFRL1, FN1…
GO:0007266	Rho protein signal transduction	0.02839	[ABR, ACAP2, ARFGAP3, ARFGEF1, ARHGAP10, ARHGAP15, ARHGAP18, ARHGAP23, ARHGAP32, ARHGEF15, ARHGEF2, ARHGEF28, ARHGEF37, ARRB2, ASAP1, ASAP2, BCAS3, BIN1, CCL11, CDC42EP2, CDH13, CORO1C, CTNNAL1, CUL3, DAB2IP, DENND1A, DENND1B, DENND2C, DGKI, DOCK1, DOCK10, DOCK6, DOCK7, DOCK9, ECT2, EFNA5, EPHA3, ERRFI1, ETFDH, EVI5, EZH2, F2RL1, GNAQ, GNAS, IQSEC3, ITGB1BP1, KALRN, MCF2L, MLLT4, PDZD2, PIP5K1A, …
GO:0007399	nervous system development	0.000388412	[ABLIM1, ABLIM3, ABR, ACTR3, ADAM23, ADCY1, ADGRV1, AGER, AK8, ALCAM, ANK2, ANKS1A, AP2S1, APAF1, APBA1, APBB2, APOB, ARHGEF15, ARHGEF2, ARHGEF28, ARID1B, ARNT2, ARRB2, ARTN, ASIC2, ATP2B2, ATP2B4, ATP5J, ATP8A2, ATRN, ATXN3, AXL, BCL2, BDNF, BIN1, BMP5, BRSK2, C11orf63, CA10, CACNA1A, CACNA1C, CACNA1D, CACNB2, CCDC141, CCKAR, CDH11, CDH22, CDH4, CDK6, CHAC1, CHL1, CHST8, CLIC5, CLSTN3, CNTN1, CN…
GO:0007409	axonogenesis	0.000627064	[ABLIM1, ABLIM3, ACTR3, ADCY1, ALCAM, ANK2, AP2S1, APBB2, ARHGEF28, ARTN, ATP8A2, BCL2, BDNF, BRSK2, CACNA1A, CACNA1C, CACNA1D, CACNB2, CCKAR, CDH11, CDH4, CHL1, CNTN1, CNTN2, COBL, COL5A1, COL5A2, COL6A3, CTNNA2, DOCK1, DOCK7, DSCAM, EFNA5, EGFR, ENTHD1, EPHA3, EPHA6, FES, FGFR1, FGFR2, FN1, FOXP1, FYCO1, FYN, GAP43, GRIN2B, ISPD, ITGA10, ITGA9, ITGAV, KALRN, KCNQ3, KEL, KIF13B, KIF5C, KLF7, LAM…
GO:0007411	axon guidance	0.0108343	[ABLIM1, ABLIM3, ACTR3, ALCAM, ANK2, AP2S1, APBB2, ARHGEF28, ARTN, BDNF, CACNA1C, CACNA1D, CACNB2, CDH4, CHL1, CNTN1, CNTN2, COL5A1, COL5A2, COL6A3, DOCK1, DSCAM, EFNA5, EGFR, ENTHD1, EPHA3, EPHA6, FES, FGFR1, FOXP1, FYN, GAP43, GRIN2B, ISPD, ITGA10, ITGA9, ITGAV, KALRN, KCNQ3, KIF5C, KLF7, LAMA1, LAMC1, LMX1A, MPP3, MYH10, MYH9, MYO10, NCK2, NELL2, NFASC, NOG, NR4A3, NRP2, NRXN3, NTN1, PLXNC1, P…
GO:0016601	Rac protein signal transduction	0.0135103	[ABR, ACAP2, ARFGAP3, ARFGEF1, ARHGAP10, ARHGAP15, ARHGAP18, ARHGAP23, ARHGAP32, ARHGEF15, ARHGEF2, ARHGEF28, ARHGEF37, ARRB2, ASAP1, ASAP2, BCAS3, BIN1, CAMK2D, CCL11, CDC42EP2, CDH13, CORO1C, DAB2IP, DENND1A, DENND1B, DENND2C, DGKI, DOCK1, DOCK10, DOCK6, DOCK7, DOCK9, ECT2, EFNA5, EPHA3, ERRFI1, ETFDH, EVI5, EZH2, GNAQ, GNAS, IQSEC3, ITGB1BP1, KALRN, MCF2L, MLLT4, PDZD2, PIP5K1A, PLCB1, PLEKHG7…
GO:0022008	neurogenesis	0.0157678	[ABLIM1, ABLIM3, ACTR3, ADCY1, ADGRV1, AGER, ALCAM, ANK2, ANKS1A, AP2S1, APBB2, ARHGEF2, ARHGEF28, ARTN, ATP2B2, ATP2B4, ATP8A2, AXL, BCL2, BDNF, BIN1, BMP5, BRSK2, CACNA1A, CACNA1C, CACNA1D, CACNB2, CCKAR, CDH11, CDH4, CDK6, CHAC1, CHL1, CLIC5, CNTN1, CNTN2, COBL, COL5A1, COL5A2, COL6A3, CPEB3, CPNE5, CRB1, CRP, CRTAC1, CSK, CTNNA2, CUX1, CUX2, DAB2IP, DACT1, DBX1, DDIT4, DLL4, DNER, DOCK1, DOCK…
GO:0030182	neuron differentiation	0.011132	[ABLIM1, ABLIM3, ACTR3, ADCY1, ADGRV1, AGER, ALCAM, ANK2, ANKS1A, AP2S1, APBB2, ARHGEF28, ARTN, ATP2B2, ATP2B4, ATP8A2, BCL2, BDNF, BIN1, BMP5, BRSK2, CACNA1A, CACNA1C, CACNA1D, CACNB2, CCKAR, CDH11, CDH4, CHL1, CLIC5, CNTN1, CNTN2, COBL, COL5A1, COL5A2, COL6A3, CPEB3, CPNE5, CRB1, CRP, CRTAC1, CTNNA2, CUX1, CUX2, DAB2IP, DACT1, DBX1, DDIT4, DLL4, DOCK1, DOCK7, DSCAM, DYNLT1, ECT2, EFNA5, EGFR, E…
GO:0031175	neuron projection development	0.00209454	[ABLIM1, ABLIM3, ACTR3, ADCY1, AGER, ALCAM, ANK2, AP2S1, APBB2, ARHGEF28, ARTN, ATP8A2, BCL2, BDNF, BMP5, BRSK2, CACNA1A, CACNA1C, CACNA1D, CACNB2, CCKAR, CDH11, CDH4, CHL1, CNTN1, CNTN2, COBL, COL5A1, COL5A2, COL6A3, CPEB3, CPNE5, CRP, CRTAC1, CTNNA2, CUX1, CUX2, DAB2IP, DACT1, DOCK1, DOCK7, DSCAM, DYNLT1, EFNA5, EGFR, ENTHD1, EPHA3, EPHA6, FAT3, FES, FGFR1, FGFR2, FN1, FOXP1, FSHR, FYCO1, FYN, …
GO:0032482	Rab protein signal transduction	0.0147461	[ABR, ACAP2, ARFGAP3, ARFGEF1, ARHGAP10, ARHGAP15, ARHGAP18, ARHGAP23, ARHGAP32, ARHGEF15, ARHGEF2, ARHGEF28, ARHGEF37, ARRB2, ASAP1, ASAP2, BCAS3, BIN1, CCL11, CDC42EP2, CORO1C, DAB2IP, DENND1A, DENND1B, DENND2C, DGKI, DOCK1, DOCK10, DOCK6, DOCK7, DOCK9, ECT2, EFNA5, EPHA3, ERRFI1, ETFDH, EVI5, EZH2, GNAQ, GNAS, IQSEC3, ITGB1BP1, KALRN, MCF2L, MLLT4, PDZD2, PIP5K1A, PLCB1, PLEKHG7, PREX2, PRKG1,…
GO:0032990	cell part morphogenesis	0.00056803	[ABLIM1, ABLIM3, ACTR3, ADCY1, ALCAM, ANK2, AP2S1, APBB2, ARHGEF28, ARTN, ASAP1, ATP8A2, B9D2, BBS9, BCL2, BDNF, BRSK2, C11orf63, CACNA1A, CACNA1C, CACNA1D, CACNB2, CCKAR, CDH11, CDH4, CEP83, CHL1, CNTN1, CNTN2, COBL, COL4A3BP, COL5A1, COL5A2, COL6A3, CORO1C, CPNE5, CTNNA2, CUX1, CUX2, CYLD, DAB2IP, DACT1, DOCK1, DOCK7, DSCAM, DYNC2LI1, DYNLT1, EFNA5, EGFR, ENPP2, ENTHD1, EPHA3, EPHA6, EVI5, FAM1…
GO:0035023	regulation of Rho protein signal transduction	0.0183319	[ABR, ACAP2, ARFGAP3, ARFGEF1, ARHGAP10, ARHGAP15, ARHGAP18, ARHGAP23, ARHGAP32, ARHGEF15, ARHGEF2, ARHGEF28, ARHGEF37, ARRB2, ASAP1, ASAP2, BCAS3, BIN1, CCL11, CDC42EP2, CORO1C, CUL3, DAB2IP, DENND1A, DENND1B, DENND2C, DGKI, DOCK1, DOCK10, DOCK6, DOCK7, DOCK9, ECT2, EFNA5, EPHA3, ERRFI1, ETFDH, EVI5, EZH2, F2RL1, GNAQ, GNAS, IQSEC3, ITGB1BP1, KALRN, MCF2L, MLLT4, PDZD2, PIP5K1A, PLCB1, PLEKHG7, …
GO:0043547	positive regulation of GTPase activity	0.0203694	[ABR, ACAP2, ARFGAP3, ARFGEF1, ARHGAP10, ARHGAP15, ARHGAP18, ARHGAP23, ARHGAP32, ARHGEF15, ARHGEF2, ARHGEF28, ARHGEF37, ASAP1, ASAP2, BCAS3, BIN1, CCL11, CDC42EP2, CORO1C, DAB2IP, DENND1A, DENND1B, DENND2C, DOCK1, DOCK10, DOCK6, DOCK7, DOCK9, ECT2, ERRFI1, ETFDH, EVI5, EZH2, GNAQ, GNAS, IQSEC3, KALRN, MCF2L, MLLT4, PDZD2, PIP5K1A, PLCB1, PLEKHG7, PREX2, RAB3IL1, RABEP2, RALGPS1, RAP1GAP2, RAP1GDS…
GO:0046578	regulation of Ras protein signal transduction	0.0176453	[ABR, ACAP2, ARFGAP3, ARFGEF1, ARHGAP10, ARHGAP15, ARHGAP18, ARHGAP23, ARHGAP32, ARHGEF15, ARHGEF2, ARHGEF28, ARHGEF37, ARRB2, ASAP1, ASAP2, BCAS3, BIN1, CAMK2D, CCL11, CDC42EP2, CORO1C, CUL3, DAB2IP, DENND1A, DENND1B, DENND2C, DGKI, DOCK1, DOCK10, DOCK6, DOCK7, DOCK9, ECT2, EFNA5, EPHA3, ERRFI1, ETFDH, EVI5, EZH2, F2RL1, GNAQ, GNAS, IQSEC3, ITGB1BP1, ITPKB, KALRN, KITLG, MAPKAP1, MCF2L, MLLT4, N…
GO:0048666	neuron development	0.000860251	[ABLIM1, ABLIM3, ACTR3, ADCY1, ADGRV1, AGER, ALCAM, ANK2, ANKS1A, AP2S1, APBB2, ARHGEF28, ARTN, ATP2B2, ATP2B4, ATP8A2, BCL2, BDNF, BMP5, BRSK2, CACNA1A, CACNA1C, CACNA1D, CACNB2, CCKAR, CDH11, CDH4, CHL1, CLIC5, CNTN1, CNTN2, COBL, COL5A1, COL5A2, COL6A3, CPEB3, CPNE5, CRB1, CRP, CRTAC1, CTNNA2, CUX1, CUX2, DAB2IP, DACT1, DOCK1, DOCK7, DSCAM, DYNLT1, EFNA5, EGFR, ENTHD1, EPHA3, EPHA6, FAT3, FAT4…
GO:0048667	cell morphogenesis involved in neuron differentiation	9.79544e-05	[ABLIM1, ABLIM3, ACTR3, ADCY1, ALCAM, ANK2, AP2S1, APBB2, ARHGEF28, ARTN, ATP2B2, ATP2B4, ATP8A2, BCL2, BDNF, BRSK2, CACNA1A, CACNA1C, CACNA1D, CACNB2, CCKAR, CDH11, CDH4, CHL1, CLIC5, CNTN1, CNTN2, COBL, COL5A1, COL5A2, COL6A3, CTNNA2, CUX1, CUX2, DACT1, DOCK1, DOCK7, DSCAM, EFNA5, EGFR, ENTHD1, EPHA3, EPHA6, FES, FGFR1, FGFR2, FN1, FOXP1, FYCO1, FYN, GAP43, GRIN2B, ISPD, ITGA10, ITGA9, ITGAV, K…
GO:0048699	generation of neurons	0.0181209	[ABLIM1, ABLIM3, ACTR3, ADCY1, ADGRV1, AGER, ALCAM, ANK2, ANKS1A, AP2S1, APBB2, ARHGEF2, ARHGEF28, ARTN, ATP2B2, ATP2B4, ATP8A2, AXL, BCL2, BDNF, BIN1, BMP5, BRSK2, CACNA1A, CACNA1C, CACNA1D, CACNB2, CCKAR, CDH11, CDH4, CDK6, CHL1, CLIC5, CNTN1, CNTN2, COBL, COL5A1, COL5A2, COL6A3, CPEB3, CPNE5, CRB1, CRP, CRTAC1, CTNNA2, CUX1, CUX2, DAB2IP, DACT1, DBX1, DDIT4, DLL4, DNER, DOCK1, DOCK7, DSCAM, DY…
GO:0048812	neuron projection morphogenesis	8.81207e-05	[ABLIM1, ABLIM3, ACTR3, ADCY1, ALCAM, ANK2, AP2S1, APBB2, ARHGEF28, ARTN, ATP8A2, BCL2, BDNF, BRSK2, CACNA1A, CACNA1C, CACNA1D, CACNB2, CCKAR, CDH11, CDH4, CHL1, CNTN1, CNTN2, COBL, COL5A1, COL5A2, COL6A3, CPNE5, CTNNA2, CUX1, CUX2, DAB2IP, DACT1, DOCK1, DOCK7, DSCAM, DYNLT1, EFNA5, EGFR, ENTHD1, EPHA3, EPHA6, FES, FGFR1, FGFR2, FN1, FOXP1, FYCO1, FYN, GAP43, GAS7, GRIN2B, ISPD, ITGA10, ITGA9, IT…
GO:0051056	regulation of small GTPase mediated signal transduction	0.0182611	[ABR, ACAP2, ARFGAP3, ARFGEF1, ARHGAP10, ARHGAP15, ARHGAP18, ARHGAP23, ARHGAP32, ARHGEF15, ARHGEF2, ARHGEF28, ARHGEF37, ARRB2, ASAP1, ASAP2, BCAS3, BIN1, CAMK2D, CCL11, CDC42EP2, CORO1C, CUL3, DAB2IP, DENND1A, DENND1B, DENND2C, DGKI, DOCK1, DOCK10, DOCK6, DOCK7, DOCK9, ECT2, EFNA5, EPHA3, ERRFI1, ETFDH, EVI5, EZH2, F2RL1, GNAQ, GNAS, INPP5B, IQSEC3, ITGB1BP1, ITPKB, KALRN, KITLG, MAPKAP1, MCF2L, …
GO:0061564	axon development	0.000970884	[ABLIM1, ABLIM3, ACTR3, ADCY1, ALCAM, ANK2, AP2S1, APBB2, ARHGEF28, ARTN, ATP8A2, BCL2, BDNF, BRSK2, CACNA1A, CACNA1C, CACNA1D, CACNB2, CCKAR, CDH11, CDH4, CHL1, CNTN1, CNTN2, COBL, COL5A1, COL5A2, COL6A3, CRTAC1, CTNNA2, DOCK1, DOCK7, DSCAM, EFNA5, EGFR, ENTHD1, EPHA3, EPHA6, FES, FGFR1, FGFR2, FN1, FOXP1, FYCO1, FYN, GAP43, GRIN2B, ISPD, ITGA10, ITGA9, ITGAV, JAK2, KALRN, KCNQ3, KEL, KIF13B, KI…
GO:0070588	calcium ion transmembrane transport	0.00116857	[AKAP6, ANK2, ATP1B1, ATP2A3, ATP2B2, ATP2B4, ATP2C2, CACNA1A, CACNA1B, CACNA1C, CACNA1D, CACNA2D1, CACNB2, CACNG2, CACNG3, CAMK2D, CASQ2, CAV3, ENTHD1, GRIN2B, GRIN3A, GRM7, ITGAV, ITPR1, ITPR2, JPH1, JPH3, LOXHD1, MCOLN3, MCU, NOS1AP, PANX1, PDE4B, PKD1, PRKCA, RYR1, RYR3, SLC8A3, TRPC7, TRPM3, TRPM6, TRPM8, TRPV5]
