# Supplementary material for: Multi-breed and multi-trait co-association analysis of meat tenderness and other meat quality traits in three French beef cattle breeds
Source: Genet Sel Evol. 2016 Apr 23;48:37. doi: 10.1186/s12711-016-0216-y (PMC4842279; doi:10.1186/s12711-016-0216-y)
Supplement: Supplementary file 5 — 10.1186/s12711-016-0216-y Description of the genes that overlap with the QTL for Warner-bratzler shear force (WBSF) according to the Cattle QTLdb. [file 12711_2016_216_MOESM5_ESM.xls]

## Sheet: Sheet1
Table S3. Description of the genes overlapping Warner-bratzler shear force (WBSF) QTLs according the Cattle QTLdb.
Ensembl Gene ID	Associated Gene Name	Chr	Gene start(bp)	Gene end(bp)	QTL_Id
ENSBTAG00000000061	PCDH7	6	51536863	52007783	Shear force QTL (20763)
ENSBTAG00000000061	PCDH7	6	51536863	52007783	Shear force QTL (20764)
ENSBTAG00000027569	APBB2	6	61362546	61744231	Shear force QTL (20763)
ENSBTAG00000027569	APBB2	6	61362546	61744231	Shear force QTL (20764)
ENSBTAG00000010716	FRAS1	6	94711652	95055569	Shear force QTL (20763)
ENSBTAG00000010716	FRAS1	6	94711652	95055569	Shear force QTL (20764)
ENSBTAG00000005711	NSG1	6	106483716	107356158	Shear force QTL (20763)
ENSBTAG00000005711	NSG1	6	106483716	106490910	Shear force QTL (20764)
ENSBTAG00000037508	EBF1	7	72396487	72804182	Shear force QTL (20765)
ENSBTAG00000037508	EBF1	7	72396487	72804182	Shear force QTL (20766)
ENSBTAG00000025071	TENM2	7	82387328	82589268	Shear force QTL (20766)
ENSBTAG00000035007	GALNTL6	8	3816704	4965824	Shear force QTL (20769)
ENSBTAG00000035007	GALNTL6	8	4965824	5330369	Shear force QTL (20770)
ENSBTAG00000015788	CCDC171	8	28485638	28815805	Shear force QTL (20770)
ENSBTAG00000025659	ZNF618	8	104797238	104995986	Shear force QTL (20773)
ENSBTAG00000044029	AVEN	10	28594116	28788420	Shear force QTL (20777)
ENSBTAG00000005072	CUBN	13	31559727	31826838	Shear force QTL (20786)
ENSBTAG00000007129	MRVI1	15	42548308	42674631	Shear force QTL (20794)
ENSBTAG00000000118	ENSBTAG00000000118	15	47796519	47798110	Shear force QTL (20796)
ENSBTAG00000000118	ENSBTAG00000000118	15	47796519	47798110	Shear force QTL (20794)
ENSBTAG00000003955	MYO7A	15	57332143	57419714	Shear force QTL (20794)
ENSBTAG00000023831	ELP4	15	63093255	63350467	Shear force QTL (20798)
ENSBTAG00000014576	GUCY1A1	17	44600509	44665571	Shear force QTL (20805)
ENSBTAG00000006626	TMEM132B	17	52565556	52785519	Shear force QTL (20805)
ENSBTAG00000008571	CUX2	17	57065816	57343548	Shear force QTL (20805)
ENSBTAG00000001010	ADAMTS18	18	4559081	4703601	Shear force QTL (20808)
ENSBTAG00000018146	VAT1L	18	5045212	5211278	Shear force QTL (20808)
ENSBTAG00000015894	WWOX	18	5283909	5369379	Shear force QTL (20808)
ENSBTAG00000043948	HCN1	20	29121455	29566631	Shear force QTL (20810)
ENSBTAG00000017719	AKAP6	21	43132861	43630707	Shear force QTL (20813)
ENSBTAG00000005523	XYLT1	25	15820835	15992972	Shear force QTL (20818)
ENSBTAG00000006126	GTF3C1	25	25276351	25356558	Shear force QTL (20820)
ENSBTAG00000004607	GSG1L	25	25599908	25852495	Shear force QTL (20820)
ENSBTAG00000011960	GOT1	26	20285687	20310044	Shear force QTL (20824)
ENSBTAG00000011960	GOT1	26	20285687	20310044	Shear force QTL (20823)
ENSBTAG00000011960	GOT1	26	20285687	20310044	Shear force QTL (20821)
ENSBTAG00000011960	GOT1	26	20285687	20310044	Shear force QTL (20822)
ENSBTAG00000023891	RBM20	26	31465604	31678528	Shear force QTL (20824)
ENSBTAG00000010032	NTM	29	35494455	35575203	Shear force QTL (20832)
ENSBTAG00000010032	NTM	29	35494455	35575203	Shear force QTL (20833)
ENSBTAG00000039153	RPS6KA4	29	43267468	43281242	Shear force QTL (20833)
ENSBTAG00000010230	CAPN1	29	44064429	44089990	Shear force QTL (20833)
ENSBTAG00000011455	POLA2	29	44143171	44170094	Shear force QTL (20833)
