# Supplementary material for: Multi-breed and multi-trait co-association analysis of meat tenderness and other meat quality traits in three French beef cattle breeds
Source: Genet Sel Evol. 2016 Apr 23;48:37. doi: 10.1186/s12711-016-0216-y (PMC4842279; doi:10.1186/s12711-016-0216-y)
Supplement: Supplementary file 6 — 10.1186/s12711-016-0216-y List of 60 common genes that are associated with WBSF in Brazilian Nelore beef cattle. The data describe the 60 common genes that were previously reported to be associated with WBSF in Brazilian Nelore beef cattle. [file 12711_2016_216_MOESM6_ESM.xls]

## Sheet: TS4
Table S4. List of 60 common genes reported associated with WBSF in Brazilian Nelore beef cattle.
Gene Id
ABCA12
AKAP6
ALG14
ANKH
APBB2
ARHGAP18
ATP8B4
AVEN
CAPN1
CDH13
CUBN
DDR2
EBF1
FGF12
FHOD3
GALNTL6
GCLC
GOT1
GPC6
HCN1
HIVEP3
HS3ST5
KCND2
KCNJ3
LAMC1
LRBA
LRP4
LRRC16A
MCC
MSI2
MYO10
MYO7A
MYT1
NLRC5
NOS1AP
PAPSS1
PARK2
PKHD1
PLA2R1
PTPRG
RAB11FIP5
RBM20
SAMD12
SEC24D
SEMA3E
SIM1
SLC39A11
SLC9A9
SLCO3A1
SNX29
SOX5
SYNPR
TAPT1
TBX15
TNS1
TRPM3
TTC8
VAV3
ZMAT4
ZNF618
