# Supplementary material for: Multi-breed and multi-trait co-association analysis of meat tenderness and other meat quality traits in three French beef cattle breeds
Source: Genet Sel Evol. 2016 Apr 23;48:37. doi: 10.1186/s12711-016-0216-y (PMC4842279; doi:10.1186/s12711-016-0216-y)
Supplement: Supplementary file 7 — 10.1186/s12711-016-0216-y List of 80 common genes that are associated with intramuscular fat deposition in Australian beef cattle. [file 12711_2016_216_MOESM7_ESM.xls]

## Sheet: TS5
Table S5. List of 80 common genes reported as co-associated with intramuscular fat deposition in Australian beef cattle.
Gene Id
PARK2
GPC5
FTO
LRRC16A
PTPRK
ATP2B2
TNS1
MYO7A
CRB1
RORA
ZNF423
SLC39A11
FAM19A1
KCNK10
KCNB2
RBMS3
HIP1
NOS1AP
NAALAD2
MBNL1
TNNI3K
SPAG17
SLCO3A1
FBN1
MAD1L1
TLN2
SDK1
ALG14
GADL1
PLCB1
CUX2
PLXDC2
NTM
UNC5D
BMPER
KCNH5
FGF12
GRM7
PBX1
EXOC4
FHIT
ATP2A3
SEMA3E
ARHGAP18
WWOX
RGS5
MAPT
AKAP6
MYO10
COL11A1
PTPRG
LARGE
SOX5
ELP4
PTPRM
MAN2A1
ACCN1
NRXN3
SMOC1
SLC9A9
SMYD3
MCC
GPC6
SAMD12
THSD7B
FOXN3
CTNNA2
MRVI1
DPP6
CDH13
SQRDL
RAB4A
FAM19A4
FAT3
LIPC
RNF220
ANKH
VAT1L
PRKG1
MYO1E
WDR72
NUP214
RBM20
SNX29
