# Supplementary material for: Multi-breed and multi-trait co-association analysis of meat tenderness and other meat quality traits in three French beef cattle breeds
Source: Genet Sel Evol. 2016 Apr 23;48:37. doi: 10.1186/s12711-016-0216-y (PMC4842279; doi:10.1186/s12711-016-0216-y)
Supplement: Supplementary file 8 — 10.1186/s12711-016-0216-y Description of the 23 common genes across the Brazilian, Australian and French datasets. [file 12711_2016_216_MOESM8_ESM.xls]

## Sheet: TS6
Table S6. Description of the 23 common genes across the Brazilian, Australian and French datasets.
Gene Id
PARK2
LRRC16A
TNS1
MYO7A
SLC39A11
NOS1AP
SLCO3A1
ALG14
FGF12
SEMA3E
ARHGAP18
AKAP6
MYO10
PTPRG
SOX5
SLC9A9
MCC
GPC6
SAMD12
CDH13
ANKH
RBM20
SNX29
