# Supplementary material for: Multi-breed and multi-trait co-association analysis of meat tenderness and other meat quality traits in three French beef cattle breeds
Source: Genet Sel Evol. 2016 Apr 23;48:37. doi: 10.1186/s12711-016-0216-y (PMC4842279; doi:10.1186/s12711-016-0216-y)
Supplement: Supplementary file 9 — 10.1186/s12711-016-0216-y Enriched TF binding motifs and candidate TF that can bind these motifs identified by iRegulon (default parameters) for the 206 common genes. The data describe the in silico identified TF binding sites motifs in the cis-regulatory elements of the co-associated genes identified across the three breeds. The TF that present a direct motif similarity and are functionally related with skeletal muscle development are highlighted in black. [file 12711_2016_216_MOESM9_ESM.xls]

## Sheet: TableS7
Table S7: Enriched TF binding motifs and candidate TFs that can bind these motifs identified by Iregulon (default parameters) for the 206 common genes. Highlighted in black the TFs that present a direct motif similarity and are functionally related with skeletal muscle development.
# Rank	Motif id	AUC	NES	Transcription factor	Number target genes
1	hdpi-RFC3	0.111214	472276	RFC3	94
2	transfac_pro-M00747	0.0981835	386032	IRF1,IRF2,IRF8,IRF5,IRF3,IRF9,IRF4,IRF7,STAT6,SPI1,E2F1,IRF6	57
3	encode-UW.Motif.0646	0.0979236	384312		28
4	hdpi-HNRPC	0.0964938	374849	HNRNPC	29
5	transfac_pro-M01734	0.0960145	371676	NFATC4,NFATC3,NFATC1,NFATC2	50
6	elemento-AAATTGCA	0.0924482	348072		34
7	jaspar-CN0227.1	0.092237	346674		17
8	hdpi-CBFB	0.0903035	333878	CBFB	43
9	yetfasco-145	0.0896374	329469	SRF,IKZF2,MEF2A,MEF2D,MEF2C,MEF2BNB-MEF2B,MEF2B	23
10	transfac_public-M00302	0.0891499	326243	NFATC4,NFATC1,NFATC2,NFATC3	34
11	hdpi-RNF138	0.0887519	323608	RNF138	37
12	hdpi-ADARB1	0.0886706	32307	ADARB1	63
13	selexconsensus-ems	0.0879557	318339	EMX2,EMX1	23
14	hdpi-DUSP22	0.0878339	317532	DUSP22	53
15	hdpi-RPL6	0.0877445	316941	RPL6	105
16	stark-GYATGMGWAATKA	0.0865422	308983		40
17	hdpi-RKHD2	0.0863472	307693	MEX3C	69
18	yetfasco-2233	0.0861279	306241		47
19	transfac_pro-M01211	0.0859167	304843	PARP1	17
20	transfac_pro-M01729	0.0857786	303929		30
21	elemento-CCTTGTAG	0.0854943	302047		22
22	tfdimers-MD00084	0.0854293	301617	ARID3A,OTX2,NKX2-5,CRX,NKX2-1,NKX2-6,NKX2-4	20
